# Supplementary material for: Past and Recent Effects of Livestock Activity on the Genetic Diversity and Population Structure of Native Guanaco Populations of Arid Patagonia
Source: Animals (Basel). 2021 Apr 23;11(5):1218. doi: 10.3390/ani11051218 (PMC8146674; doi:10.3390/ani11051218)
Supplement: Supplementary file 1 [file animals-11-01218-s001.zip]

Archive with 5 entries (4 files):
- Supplementary Table 1.xlsx
- __MACOSX/
- __MACOSX/._Supplementary Table 1.xlsx
- Supplementary Material S2 24.2.21 en formato-2.docx
- __MACOSX/._Supplementary Material S2 24.2.21 en formato-2.docx
