# Supplementary material for: Past and Recent Effects of Livestock Activity on the Genetic Diversity and Population Structure of Native Guanaco Populations of Arid Patagonia
Source: Animals (Basel). 2021 Apr 23;11(5):1218. doi: 10.3390/ani11051218 (PMC8146674; doi:10.3390/ani11051218)
Supplement: Supplementary file 1 [file animals-11-01218-s001.zip › Supplementary Table 1.xlsx]

## Sheet: Hoja1
	Name	Sample type	Latitude	Longitude	Localities	Subpopulation (abbreviation)	Death cause	Animal date	Sex
	GLB02	Feces	19G 0530307	5513056	Hacienda Loma Blanca	Loma Blanca (LB)	-	Adult	-
	GLB03	Feces	19G 0530308	5513057	Hacienda Loma Blanca	Loma Blanca (LB)	-	Adult	-
	GLB06	Feces	19G 0530309	5513058	Hacienda Loma Blanca	Loma Blanca (LB)	-	Adult	-
	GLB07	Feces	19G 0530310	5513059	Hacienda Loma Blanca	Loma Blanca (LB)	-	Adult	-
	GLB08	Feces	19G 0530311	5513060	Hacienda Loma Blanca	Loma Blanca (LB)	-	Adult	-
	GLB09	Feces	19G 0530312	5513061	Hacienda Loma Blanca	Loma Blanca (LB)	-	Adult	-
	GLB10	Feces	19G 0530313	5513062	Hacienda Loma Blanca	Loma Blanca (LB)	-	Adult	-
	GLB13	Feces	19G 0530314	5513063	Hacienda Loma Blanca	Loma Blanca (LB)	-	Adult	-
	GLB17	Feces	19G 0530315	5513064	Hacienda Loma Blanca	Loma Blanca (LB)	-	Adult	-
	GLB18	Feces	19G 0530316	5513065	Hacienda Loma Blanca	Loma Blanca (LB)	-	Adult	-
	GLB19	Feces	19G 0530317	5513066	Hacienda Loma Blanca	Loma Blanca (LB)	-	Adult	-
	GLB20	Feces	19G 0530318	5513067	Hacienda Loma Blanca	Loma Blanca (LB)	-	Adult	-
	GLB21	Feces	19G 0530319	5513068	Hacienda Loma Blanca	Loma Blanca (LB)	-	Adult	-
	GLB22	Feces	19G 0530320	5513069	Hacienda Loma Blanca	Loma Blanca (LB)	-	Adult	-
	GLB23	Feces	19G 0530321	5513070	Hacienda Loma Blanca	Loma Blanca (LB)	-	Adult	-
	GLB24	Feces	19G 0530322	5513071	Hacienda Loma Blanca	Loma Blanca (LB)	-	Adult	-
	GLB25	Feces	19G 0530323	5513072	Hacienda Loma Blanca	Loma Blanca (LB)	-	Adult	-
	GLB26	Feces	19G 0530324	5513073	Hacienda Loma Blanca	Loma Blanca (LB)	-	Adult	-
	GLB27	Feces	19G 0530325	5513074	Hacienda Loma Blanca	Loma Blanca (LB)	-	Adult	-
	GLB28	Feces	19G 0530326	5513075	Hacienda Loma Blanca	Loma Blanca (LB)	-	Adult	-
	PV01	Skin	-42.2507	-64.027	El Hinojo	Península Valdés (PV)	Hunting	-	-
	PV02	Skin	-42.2728	-63.6962	La Irma	Península Valdés (PV)	Hunting	Young	-
	PV03	Skin	-42.2922	-63.8556	Pto. La Media Luna (Valdés Creek)	Península Valdés (PV)	Hunting	Chulengo	-
	PV04	Skin	-42.3402	-63.7041	Pto. El Piquillín (Valdés Creek)	Península Valdés (PV)	Hunting	Chulengo	-
	PV05	Skin	-42.5294	-63.7621	Pto. La Blanca (Valdés Creek)	Península Valdés (PV)	Hunting	Chulengo	-
	PV06	Skin	-42.5294	-63.7621	Pto. La Blanca (Valdés Creek)	Península Valdés (PV)	Hunting	Young	-
	PV07	Skin	-42.481	-63.9766	Ea. El Salitral	Península Valdés (PV)	Hunting	Chulengo	-
	PV08	Skin	-42.6953	-64.1789	San Pablo (Basural cerca del casco)	Península Valdés (PV)	-	-	-
	PV09	Skin	-42.3612	-63.9186	Sobre Ruta 52	Península Valdés (PV)	-	Chulengo	-
	PV10	Skin	-42.3936	-63.8158	Sobre Ruta 52, entrada Pto. La Escondida	Península Valdés (PV)	-	Young	-
	PV11	Skin	-42.628	-64.1243	Ea. La Pelada	Península Valdés (PV)	Hunting	Young	-
	PV12	Skin	-42.4757	-63.8329	Pto. El Salitral (Valdés Creek)	Península Valdés (PV)	Hunting	Adult	-
	PV13	Skin	-42.0791	-63.8478	Ea. San Lorenzo	Península Valdés (PV)	Wiring	Chulengo	-
	PV14	Skin	-42.5406	-64.0992	Ea. Laguna Grande	Península Valdés (PV)	Hunting	Young	-
	PV15	Skin	-42.0791	-63.8478	Ea. San Lorenzo	Península Valdés (PV)	Wiring	Chulengo	-
	TE01	Skin	-42.4231	-66.77	Ea. Cañadón Blanco (en casco)	Telsen (TE)	Hunting	Adult	-
	TE02	Skin	-42.4317	-66.9303	Basural de Telsen	Telsen (TE)	Hunting	Young	-
	TE03	Skin	-42.4317	-66.9303	Basural de Telsen	Telsen (TE)	Hunting	Adult	Female
	TE04	Skin	-42.4317	-66.9303	Basural de Telsen	Telsen (TE)	Hunting	Young	-
	TE05	Skin	-42.4317	-66.9303	Basural de Telsen	Telsen (TE)	Hunting	Chulengo	-
	TE06	Skin	-42.4231	-66.77	Ea. Cañadón Blanco (en casco)	Telsen (TE)	Hunting	Adult	-
	TE07	Skin	-42.3713	-66.7602	Ea. Cañadón Blanco (en casco)	Telsen (TE)	Hunting	Adult	-
	TE08	Skin	-42.5823	-66.5381	Ruta 4	Telsen (TE)	-	Young	-
	TE09	Skin	-42.5989	-66.5128	Ruta 4	Telsen (TE)	Hunting	Young	-
	TE10	Skin	-42.5278	-66.7111	Ruta 4	Telsen (TE)	Hunting	Young	-
	TE11	Skin	-42.4317	-66.9303	Basural de Telsen	Telsen (TE)	Hunting	Chulengo	-
	TE12	Skin	-42.4317	-66.9303	Basural de Telsen	Telsen (TE)	Hunting	Young	-
	TE13	Skin	-42.4231	-66.77	Ea. Cañadón Blanco (en casco)	Telsen (TE)	Hunting	Young	-
	TE14	Skin	-42.4231	-66.77	Ea. Cañadón Blanco (en casco)	Telsen (TE)	Hunting	Young	-
	TE15	Skin	-42.4614	-66.5419	Ea. Bianchi Bone / Sta. Teresa (casco)	Telsen (TE)	Hunting	Adult	-
	MS01	Skin	-41.3601	-66.7619	Ea. Los Molles	Somuuncura plateau (MS)	-	Adult	H
	MS02	Skin	-41.3601	-66.7619	Ea. Los Molles	Somuuncura plateau (MS)	-	Adult	Male
	MS03	Skin	-41.3601	-66.7619	Ea. Los Molles	Somuuncura plateau (MS)	-	Adult	Male
	MS04	Skin	-41.3601	-66.7619	Ea. Los Molles	Somuuncura plateau (MS)	-	Adult	Male
	MS05	Skin	-41.7301	-66.6228	Los Manantiales	Somuuncura plateau (MS)	Hunting	Chulengo	-
	MS06	Skin	-41.3601	-66.7619	Ea. Los Molles	Somuuncura plateau (MS)	-	Adult	Male
	MS07	Skin	-41.3601	-66.7619	Ea. Cecchi (casco)	Somuuncura plateau (MS)	Hunting	-	-
	MS08	Skin	-41.3522	-66.9612	Puesto El Buñuelo	Somuuncura plateau (MS)	Hunting	Chulengo	-
	MS09	Skin	-41.3601	-66.7619	Ea. Los Molles	Somuuncura plateau (MS)	-	Adult	Female
	MS10	Skin	-41.3601	-66.7619	Ea. Los Molles	Somuuncura plateau (MS)	-	Adult	Male
	MS11	Skin	-41.3601	-66.7619	Ea. Los Molles	Somuuncura plateau (MS)	-	Adult	Male
	MS12	Skin	-41.3601	-66.7619	Ea. Los Molles	Somuuncura plateau (MS)	-	Adult	Female
	MS13	Skin	-41.3601	-66.7619	Ea. Los Molles	Somuuncura plateau (MS)	-	Adult	Male
	MS14	Skin	-41.3601	-66.7619	Ea. Los Molles	Somuuncura plateau (MS)	-	Adult	Male
	MS15	Skin	-41.7306	-67.1633	San Nicolás	Somuuncura plateau (MS)	Hunting	-	-
	TR03	Blood	-67.7004	-42.8168	-	Bajada del Diablo (BD)	-	-	-
	TR05	Blood	-67.7004	-42.8168	-	Bajada del Diablo (BD)	-	-	-
	TR06	Blood	-67.7004	-42.8168	-	Bajada del Diablo (BD)	-	-	-
	TR07	Blood	-67.7004	-42.8168	-	Bajada del Diablo (BD)	-	-	-
	LP01	Skin	-43.5675	-67.3317	Ruta Prov. 59 (camino al Mirasol)	Las Plumas-Dique Ameghino (LP)	Hunting	Young	-
	LP02	Skin	-43.5601	-67.3564	Ruta Prov. 59 (camino al Mirasol)	Las Plumas-Dique Ameghino (LP)	Hunting	Adult	-
	LP03	Skin	-43.5478	-67.3283	Entrada a Ea. El Mimbral	Las Plumas-Dique Ameghino (LP)	Hunting	Young	-
	LP04	Skin	-43.5124	-67.3254	Ea. El Mimbral	Las Plumas-Dique Ameghino (LP)	Hunting	Adult	-
	LP06	Skin	-43.3004	-67.103	Ruta Prov. 40	Las Plumas-Dique Ameghino (LP)	Hunting	Young	-
	LP07	Skin	-43.7174	-67.2825	Basural de Las Plumas	Las Plumas-Dique Ameghino (LP)	Hunting	Adult	-
	LP08	Skin	-43.7174	-67.2825	Basural de Las Plumas	Las Plumas-Dique Ameghino (LP)	Hunting	-	-
	LP09	Skin	-43.5633	-67.0656	Ea. El Trameleo	Las Plumas-Dique Ameghino (LP)	Wiring	Chulengo	Female
	LP10	Skin	-43.5587	-67.0917	Ea. El Trameleo	Las Plumas-Dique Ameghino (LP)	Hunting	Adult	Male
	LP11	Skin	-43.5205	-66.8666	Ea. Las Mesetas	Las Plumas-Dique Ameghino (LP)	-	Adult	Male
	LP12	Skin	-43.5203	-66.906	Ruta 11 - Ea. Aguila mansa	Las Plumas-Dique Ameghino (LP)	Hunting	Adult	Male
	LP13	Skin	-43.231	-66.8707	Ruta Prov. 40	Las Plumas-Dique Ameghino (LP)	Hunting	Young	-
	LP14	Skin	-43.1901	-66.739	Ruta Prov. 40	Las Plumas-Dique Ameghino (LP)	Hunting	Chulengo	-
	LP15	Skin	-43.3443	-66.7819	Ea. La Rosada	Las Plumas-Dique Ameghino (LP)	Hunting	Adult	-
	AM01	Skin	-44.7783	-66.6137	Ea. Santa Ana / Las Quebradas	Ameghino Department (AM)	Hunting	Adult	-
	AM02	Skin	-44.9392	-66.1639	Ruta Prov. 1	Ameghino Department (AM)	Hunting	Young	-
	AM03	Skin	-44.2181	-66.0784	Ea. La Lochiel	Ameghino Department (AM)	Hunting	Young	-
	AM04	Skin	-44.9297	-66.1754	Ea. San Miguel (Ruta Prov. 1)	Ameghino Department (AM)	Hunting	Young	-
	AM05	Skin	-44.7993	-66.5604	Ea. Santa Ana	Ameghino Department (AM)	Hunting	Young	-
	AM06	Skin	-44.5764	-66.0088	Ea. La Lochiel	Ameghino Department (AM)	Hunting	-	-
	AM08	Skin	-44.7104	-65.9327	Ea. San Jorge	Ameghino Department (AM)	-	Adult	Male
	AM09	Skin	-44.7675	-66.2458	Ea. La Lochiel (Puesto Wilpan)	Ameghino Department (AM)	Hunting	Chulengo	-
	AM10	Skin	-44.7675	-66.2458	Ea. La Lochiel (Puesto Wilpan)	Ameghino Department (AM)	Hunting	Chulengo	-
	AM11	Skin	-44.5854	-66.0182	Ea. La Lochiel	Ameghino Department (AM)	Hunting	Young	-
	AM12	Skin	-44.7511	-66.2336	Ea. La Lochiel	Ameghino Department (AM)	Hunting	Adult	-
	AM13	Skin	-44.7675	-66.2458	Ea. La Lochiel (Puesto Wilpan)	Ameghino Department (AM)	Hunting	Adult	Female
	AM14	Skin	-44.7226	-66.1975	Ea. La Lochiel	Ameghino Department (AM)	Hunting	Young	-
	AM17	Skin	-44.727	-66.2083	Ea. La Lochiel	Ameghino Department (AM)	Hunting	Adult	-
	AM18	Skin	-44.6406	-66.0717	Ea. La Lochiel	Ameghino Department (AM)	Hunting	Adult	-
	AM19	Skin	-44.7675	-66.2458	Ea. La Lochiel (Puesto Wilpan)	Ameghino Department (AM)	Hunting	Chulengo	-
	AM20	Skin	-44.6097	-66.0296	Ea. La Lochiel	Ameghino Department (AM)	Hunting	Chulengo	-
	AM22	Skin	-44.7675	-66.2458	Ea. La Lochiel (Puesto Wilpan)	Ameghino Department (AM)	Hunting	Adult	Male
	AM23	Skin	-44.6537	-66.081	Ea. La Lochiel	Ameghino Department (AM)	Hunting	Adult	Male
